# Supplementary material for: Liquid Biopsy-Based Biomolecular Alterations for the Diagnosis of Triple-Negative Breast Cancer in Adults: A Scoping Review
Source: Diagnostics (Basel). 2026 Jan 22;16(2):360. doi: 10.3390/diagnostics16020360 (PMC12840333; doi:10.3390/diagnostics16020360)
Supplement: Supplementary file 1 [file diagnostics-16-00360-s001.zip]

Archive with 2 entries (2 files):
- Supplementary Table S1.pdf
- Supplementary_File_S1.xlsx
