# Supplementary material for: Liquid Biopsy-Based Biomolecular Alterations for the Diagnosis of Triple-Negative Breast Cancer in Adults: A Scoping Review
Source: Diagnostics (Basel). 2026 Jan 22;16(2):360. doi: 10.3390/diagnostics16020360 (PMC12840333; doi:10.3390/diagnostics16020360)
Supplement: Supplementary file 1 [file diagnostics-16-00360-s001.zip › Supplementary_File_S1.xlsx]

## Sheet: A) Identification
	MEDLINE	WoS	SCOPUS	EMBASE
	10.3390/s24175747	10.1002/ijc.34337	10.3390/cells13161327	10.1038/s41523-023-00607-1		Records
	10.1016/j.lfs.2024.122850	10.3892/ol.2018.8224	10.1016/j.cpccr.2024.100295	10.1186/s13550-024-01115-4	Unicos MEDLINE	67
	10.1097/MD.0000000000038549	10.3389/fonc.2021.653370	10.3390/diagnostics13121996	10.1038/s41523-024-00669-9	Unicos WOS	75
	10.3390/ijms25126423	10.3390/ijms21030903	10.3389/fonc.2023.1230821	10.1186/s40644-024-00746-z	Unicos Scopus	383
	10.1097/JS9.0000000000001799	10.3390/biomedicines9101394	10.1007/s10549-024-07370-2	10.1016/j.gene.2024.148773	Unicos Embase	374
	10.1007/s10549-024-07260-7	10.1038/s41598-020-68506-0	10.31083/j.ceog5007152	10.1007/s10549-024-07370-2	Comunes entre BD	268
	10.1111/cen3.12767	10.1111/jcmm.16009	10.3389/fonc.2024.1423992	10.1038/s41417-024-00807-2	Total	631
	10.4103/jfmpc.jfmpc_1125_23	10.17582/journal.pjz/2019.51.3.1113.1121	10.1111/his.15054	10.1016/j.lfs.2024.122850
	10.1039/d3tb01545a	10.1016/j.esmoop.2021.100086	10.1016/j.prp.2024.155536	10.22088/cjim.15.4.706		899
	10.18632/oncotarget.28518	10.1002/iub.1346	10.3389/fimmu.2024.1424259	10.1148/radiol.240575
	10.1111/cas.15935	10.4149/neo_2017_417	10.1002/cam4.6920	10.1111/jcmm.70024
	10.3390/ijms241310561	WOS:000443533700067	10.1177/02841851231215145	10.1016/j.breast.2024.103738
	10.1002/prca.202200042	10.3390/ijms19103096	10.3390/medicina59101875	10.3892/ol.2024.14478
	10.1002/jgm.3475	10.1038/bjc.2015.143	10.1158/2159-8290.CD-22-1340	10.1016/j.humpath.2024.06.009
	10.1016/j.clbc.2022.12.017	10.1007/s00726-017-2524-0	10.3389/fgene.2022.1091685	10.3390/jpm14070711
	10.3390/curroncol30020191	10.1016/j.biochi.2020.12.026	10.1158/1078-0432.CCR-23-2928	10.1200/JCO.23.01909
	10.3389/fgene.2022.1091685	10.1038/s41598-023-48896-7	10.1097/MD.0000000000038549	10.1016/j.xcrm.2024.101595
	10.1080/14737159.2023.2173579	10.1016/j.electacta.2024.144205	10.3389/fonc.2023.1153261	10.3390/ijms25126423
	10.1001/jamaoncol.2022.3846	10.1097/MD.0000000000006222	10.22088/cjim.15.4.706	10.1016/j.jncc.2023.12.001
	10.1038/s41598-022-20928-8	10.1186/s13148-021-01196-1	10.1158/1078-0432.CCR-23-2326	10.1016/j.ajem.2024.04.046
	10.1016/j.bios.2022.114178	10.1016/j.jprot.2019.103581	10.1016/j.redox.2023.102728	10.1016/j.compbiomed.2024.108537
	10.3389/fonc.2022.745796	10.4048/jbc.2018.21.1.87	10.1200/OP.23.00193	10.1158/1078-0432.CCR-23-2928
	10.3760/cma.j.cn112150-20211208-01132	10.1097/MD.0000000000023418	10.31557/APJCB.2024.9.2.129	10.1200/PO.24.00027
	10.3389/fonc.2021.736769	10.1016/j.talanta.2018.07.016	10.1007/s10549-024-07318-6	10.1038/s41598-024-61378-8
	10.3389/fcell.2021.777215	10.1007/s10549-012-2348-2	10.3390/ijms25105098	10.1016/j.nuclcard.2024.101849
	10.1200/PO.20.00469	10.1021/acs.jproteome.0c00038	10.1186/s12885-024-12500-6	10.1016/j.eclinm.2024.102585
	10.1007/s12282-021-01250-z	10.1111/cas.15935	10.1002/jmri.28683	10.1016/j.cegh.2024.101617
	10.3390/biomedicines9101394	10.3390/ijms242316758	10.1016/j.cegh.2024.101617	10.1093/oncolo/oyad337
	10.1007/s00432-021-03696-2	10.3389/fgene.2022.1091685	10.3389/fgene.2023.1125970	10.1200/PO.23.00456
	10.1186/s12885-021-08785-6	10.3390/cancers12113140	10.3390/cancers15071961	10.1038/s41416-023-02527-0
	10.1111/jcmm.16009	10.1007/s10549-012-2204-4	10.1016/j.smhl.2024.100470	10.3390/cancers16071371
	10.3389/fonc.2021.653370	10.3390/ijms25126423	10.1186/s40644-024-00746-z	10.1159/000535873
	10.3390/genes12040549	10.1038/s41598-018-29917-2	10.1016/j.heliyon.2023.e23162	10.1158/1078-0432.CCR-23-2326
	10.1016/j.esmoop.2021.100086	10.1002/jgm.3475	10.1007/s00259-024-06696-9	10.1111/cen3.12767
	10.31557/APJCP.2021.22.3.719	10.1007/s00432-021-03696-2	10.3389/fgene.2024.1421573	10.1177/02841851231215145
	10.1097/MD.0000000000023418	10.3390/curroncol30020191	10.1111/cen3.12767	10.1111/his.15054
	10.1093/carcin/bgaa081	10.1371/journal.pone.0170088	10.2217/fca-2023-0027	10.1177/03000605231223426
	10.1038/s41598-020-70584-z	10.1038/s41598-022-20928-8	10.1016/j.talanta.2024.126387	10.2174/1573394719666230915103139
	10.1021/acs.jproteome.0c00038	10.1007/s12094-013-1070-9	10.3390/ijms242115817	10.1177/1759720X241250238
	10.1016/j.jprot.2019.103581	10.3389/fonc.2021.736769	10.1016/j.heliyon.2023.e23628	10.12659/MSM.943049
	10.1016/j.clbc.2019.06.012	10.1200/PO.20.00469	10.3390/ijms25021318	10.3389/fonc.2024.1423992
	PMID:31908742	10.1007/s10549-014-3103-7	10.1136/jitc-2024-009232	10.31557/APJCB.2024.9.2.129
	10.1002/jcb.28168	10.1021/acs.analchem.9b04587	10.1186/s13058-023-01660-1	10.4251/wjgo.v16.i9.3913
	10.3390/ijms19103096	10.1038/s41598-020-70584-z	10.3389/fimmu.2023.1073550	10.7150/jca.89453
	10.1186/s12014-018-9206-0	10.1016/S1470-2045(17)30891-4	10.1186/s13550-024-01115-4	10.1038/s41598-023-48896-7
	10.1111/cas.13725	10.7759/cureus.42247	10.1002/jgm.3475	10.1186/s13073-023-01193-4
	10.3892/ol.2018.8224	10.3389/fonc.2022.745796	10.3390/cancers16111989	10.1186/s43055-023-01087-w
	10.1007/s00726-017-2524-0	10.1001/jamaoncol.2022.3846	10.3389/fonc.2024.1388829	10.1002/adhm.202301010
	10.4048/jbc.2018.21.1.87	10.1016/j.clbc.2022.12.017	10.1016/S0992-5945(24)00236-8	10.1007/s10549-023-07068-x
	10.1016/S1470-2045(17)30891-4	10.1111/cas.13725	10.1016/j.jncc.2023.12.001	10.3390/cancers15225446
	10.1101/mcs.a001677	10.1158/1078-0432.CCR-20-3341	10.1186/s13256-023-04139-x	10.1039/d3tb01545a
	10.1097/MD.0000000000006222	10.1158/1078-0432.CCR-17-1323	10.1186/s41065-023-00265-0	10.1007/s00432-023-05034-0
	10.1371/journal.pone.0170088	10.1039/d3tb01545a	10.1007/s13193-023-01780-2	10.1096/fba.2023-00070
	10.21873/anticanres.11093	10.3390/ijms241310561	10.3390/ijms24032300	10.22514/ejgo.2023.084
	10.1634/theoncologist.2015-0462	10.1039/d0pp00017e	10.1186/s12880-023-00999-3	10.1158/2159-8290.CD-22-1340
	10.1371/journal.pone.0156789	10.3390/curroncol31040153	10.1002/pds.5851	10.1097/PAI.0000000000001147
	10.1080/15384047.2016.1156262	10.1634/theoncologist.2014-0364	10.1016/j.genrep.2024.102021	10.2217/fca-2023-0027
	10.1038/bjc.2015.143	10.3390/cimb44070211	10.1200/JCO.23.01909	10.4274/hamidiyemedj.galenos.2023.07279
	10.1634/theoncologist.2014-0364	10.1093/carcin/bgaa081	10.1186/s13046-023-02752-8	10.21037/tcr-23-792
	10.1002/iub.1346	10.1186/s13046-018-0920-2	10.3390/ijms25126423	10.3390/ijms241310561
	10.1007/s13277-014-2221-5	10.1038/ejhg.2012.273	10.3389/fonc.2023.910869	10.31083/j.ceog5007152
	10.1007/s10549-014-3103-7	10.1016/j.cegh.2024.101617	10.1111/jcmm.70024	10.1007/s10637-023-01357-4
	10.1007/s12094-013-1070-9	10.1016/j.colsurfb.2024.114059	10.3390/cancers16051068	10.1002/cac2.12429
	10.1038/ejhg.2012.273	10.21873/anticanres.11093	10.1186/s43055-023-01087-w	10.1002/prca.202200042
	10.1007/s10549-012-2348-2	10.3389/fcell.2021.777215	10.3390/ijms24054325	10.1002/jgm.3475
	10.1007/s10549-012-2204-4	10.2147/OTT.S339973	10.2147/CMAR.S416382	10.1016/j.clbc.2022.12.017
	10.1111/j.1349-7006.2011.02085.x	10.1177/17588359231165978	10.3969/j.issn.1006-2157.2023.07.022	10.3390/cancers15072030
		10.3390/diagnostics13182946	10.1016/j.annonc.2022.11.005	10.3390/cancers15071961
		10.1371/journal.pone.0156789	10.3389/fonc.2023.1186858	10.1007/s00432-022-03980-9
		10.1016/j.jprot.2017.05.007	10.1002/adfm.202307756	10.1002/cam4.5314
		10.4103/jfmpc.jfmpc_1125_23	10.1038/s41467-023-37636-0	10.3390/ijms24054325
		10.4161/cc.11.6.19530	10.1007/s10549-024-07362-2	10.3389/fonc.2023.910869
		10.17576/jsm-2019-4807-19	10.1007/s00432-022-03980-9	10.3390/ijms24032300
		10.1002/prca.202200042	10.1111/ajco.13881	10.3390/curroncol30020191
		10.1016/j.clbc.2021.11.004	https://www.scopus.com/inward/record.uri?eid=2-s2.0-85187501462&partnerID=40&md5=5d26c7b52d890aac8f0f977347f9274d	10.3892/ol.2022.13639
			10.1089/cbr.2023.0048	10.1016/j.annonc.2022.11.005
			10.1007/s00259-023-06394-y	10.1371/journal.pone.0281218
			10.47391/JPMA.EGY-S4-33	10.3389/fgene.2022.1091685
			10.1016/j.ajem.2024.04.046	10.4274/ejbh.galenos.2022.2022-7-2
			10.2147/IJWH.S444202	10.1016/j.ejca.2022.11.003
			10.1016/j.cyto.2024.156659	10.1080/07853890.2023.2177722
			10.3390/cancers16071371	10.3389/fgene.2023.1125970
			10.1016/j.heliyon.2024.e27368	10.3389/fonc.2023.1097309
			10.3390/curroncol30020191	10.3389/fimmu.2023.1188030
			10.3390/ijms242115576	10.7150/thno.82182
			10.1007/s12672-024-00970-w	10.57187/SMW.2023.40055
			10.1016/j.compbiomed.2024.108537	10.2147/CMAR.S416382
			10.1016/j.clbc.2022.12.017	10.3332/ecancer.2023.1567
			10.1007/s12094-024-03469-6	10.3389/fgene.2023.1271710
			10.17650/1994-4098-2024-16-2-32-47	10.7717/peerj.15654
			10.1097/MD.0000000000039271	10.18632/oncotarget.28518
			10.3390/ijms251810172	10.1158/1078-0432.CCR-23-1696
			10.1007/s10549-023-07068-x	10.1186/s12885-021-09055-1
			10.1016/j.cclet.2023.108141	10.1186/s12885-021-09134-3
			10.1016/j.breast.2024.103738	10.1038/s41523-022-00439-5
			10.1039/d3tb01545a	10.1186/s13073-022-01063-5
			10.1016/j.electacta.2024.144205	10.1186/s13053-022-00236-y
			10.3389/fonc.2023.1097309	10.1016/j.genrep.2022.101663
			10.1186/s12865-024-00635-x	10.1186/s13059-022-02803-x
			10.1038/s41598-023-51021-3	10.1001/jamaoncol.2022.3846
			10.3390/cancers13092106	10.1002/mc.23461
			10.1007/s10549-020-06049-8	10.1016/j.eucr.2022.102215
			10.18632/oncotarget.27991	10.1097/SLA.0000000000005613
			10.3390/jpm11050413	10.1038/s41598-022-20928-8
			10.2174/1573409918666220615151614	10.1017/erm.2022.34
			10.1001/jamaoncol.2022.3846	10.3389/fgene.2022.1001369
			10.1016/j.clbc.2021.11.014	10.1158/1078-0432.CCR-22-0622
			10.4143/crt.2022.001	10.12998/wjcc.v10.i28.10004
			10.1111/cas.15227	10.1245/s10434-022-11958-7
			10.3389/fonc.2023.1141417	10.1177/23993693221112686
			10.2174/1566523220666201012151803	10.3390/cancers14194766
			10.1097/SLA.0000000000005613	10.3390/curroncol29100591
			10.1016/j.clbc.2021.07.009	10.3390/ijms232012399
			10.2217/fon-2020-1231	10.3390/ijms232012625
			10.1080/07853890.2023.2177722	10.1016/j.jprot.2022.104701
			10.3889/oamjms.2022.8124	10.1177/03000605221118505
			10.3389/fcell.2022.923371	10.3390/cells11172721
			10.1016/j.suronc.2022.101753	10.3892/ol.2022.13444
			10.1007/s00432-021-03696-2	10.3389/fonc.2022.976959
			10.3389/fonc.2021.653370	10.1097/MD.0000000000029996
			10.1186/s12967-022-03688-x	10.1097/MD.0000000000030011
			10.1111/jcmm.16009	10.1200/JCO.21.02260
			10.1016/j.clinimag.2021.03.039	10.1016/j.canep.2022.102188
			10.37469/0507-3758-2022-68-3-362-366	10.3390/cancers14163918
			10.3760/cma.j.cn.15807-20210508-00149	10.3389/fonc.2022.818693
			10.2147/IJGM.S345945	10.3389/fcell.2022.923371
			10.3390/genes13071286	10.1038/s41416-022-01756-z
			10.3390/diagnostics12040789	10.1016/j.bios.2022.114178
			10.1200/OP.20.00793	10.3390/cimb44070211
			10.3390/cancers13215350	10.1007/s00432-022-03990-7
			10.1038/s41523-022-00439-5	10.3390/cells11121944
			10.3389/fonc.2022.821334	10.1016/j.suronc.2022.101753
			10.1038/s41523-022-00407-z	10.3389/fimmu.2022.823842
			10.1158/1055-9965.EPI-22-0498	10.1007/s11033-022-07195-6
			10.3390/ijms232012399	10.3389/fonc.2022.745796
			10.1097/GRF.0000000000000721	10.1007/s12094-022-02803-0
			10.5114/wo.2022.113502	10.3390/clinpract12020020
			10.1016/S1470-2045(20)30754-3	10.1016/j.currproblcancer.2022.100843
			10.1007/s12282-021-01250-z	10.1016/j.annonc.2022.01.009
			10.1016/j.ejrad.2022.110168	10.1158/1535-7163.MCT-21-0652
			10.1038/s41416-022-01756-z	10.3389/fonc.2022.835626
			10.3390/cancers14215322	10.3760/cma.j.cn112150-20211208-01132
			10.3390/genes13030492	10.3390/genes13030492
			10.3233/CBM-203093	10.1158/1078-0432.CCR-21-2498
			10.3233/BD-201076	10.1158/1078-0432.CCR-21-3231
			10.3892/ol.2022.13444	10.3390/curroncol29020086
			10.3390/ijms232012625	10.3390/curroncol29020055
			10.1155/2022/6786351	10.1159/000521578
			10.1016/j.mcp.2022.101862	10.3389/fgene.2021.814480
			10.1186/s12885-021-09134-3	10.1007/s10549-021-06401-6
			10.3389/fimmu.2022.978092	10.1080/17460441.2022.2039619
			10.1093/bjs/znab147	10.18632/oncoscience.550
			10.1038/s43018-022-00491-x	10.1371/journal.pone.0262650
			10.12114/j.issn.1007-9572.2021.01.009	10.7150/jca.65650
			10.3390/curroncol29100591	10.1155/2022/7295305
			10.30476/mejc.2021.84845.1234	10.1200/PO.21.00198
			10.1016/j.dsx.2021.04.022	10.5114/wo.2022.113502
			10.1016/j.esmoop.2021.100203	10.17116/onkolog20221106118
			10.3389/fonc.2022.745796	10.37469/0507-3758-2022-68-3-362-366
			10.1200/PO.21.00280	10.3332/ecancer.2022.1431
			10.3389/fgene.2022.1001369	10.1155/2022/6786351
			10.1016/j.acra.2020.10.020	10.3233/CBM-203093
			10.1038/s41698-021-00198-9	10.1038/s41523-021-00240-w
			10.1200/PO.21.00198	10.1038/s41698-021-00198-9
			10.1159/000510939	10.1002/jcla.24094
			10.3390/ijms24010818	10.3390/cancers13246267
			10.1097/CM9.0000000000001587	10.1159/000512200
			10.3389/fcell.2022.1075810	10.3389/fgene.2021.674094
			10.3390/bios13010119	10.3389/fgene.2021.781400
			10.1186/s13058-021-01386-y	10.3389/fonc.2021.736769
			10.1038/s41467-021-25769-z	10.3389/fcell.2021.777215
			10.1016/j.breast.2021.02.005	10.3390/cancers13215559
			10.29271/jcpsp.2022.11.1435	10.3390/jcm10225452
			10.3389/fonc.2021.630432	10.32592/ircmj.2021.23.10.547
			10.3760/cma.j.cn112150-20211208-01132	10.1007/s00432-021-03696-2
			10.1080/17460441.2022.2039619	10.4048/jbc.2021.24.e43
			10.1186/s12885-021-09055-1	10.3760/cma.j.cn.15807-20210508-00149
			10.3390/ijms23179936	10.3233/BD-201076
			10.1007/s12010-021-03743-1	10.30476/mejc.2021.84845.1234
			10.4048/jbc.2021.24.e43	10.1111/jcmm.16009
			10.1038/s41591-022-02084-8	10.1007/s10549-021-06239-y
			10.1186/s12885-021-08027-9	10.1016/j.esmoop.2021.100203
			PMID:36073284	10.1093/bjs/znab147
			10.1007/s00432-022-03990-7	10.1097/CM9.0000000000001587
			10.3389/fonc.2021.736769	10.29271/jcpsp.2021.07.837
			10.1177/03000605221118505	10.3389/fonc.2021.653370
			10.22038/IJBMS.2021.59604.13226	10.3389/fmed.2021.689895
			10.1007/s00330-022-08998-8	10.18632/oncotarget.27991
			10.55730/1300-0144.5414	10.31083/j.ejgo.2021.03.2173
			10.1002/ccr3.4189	10.3389/fendo.2021.638727
			10.1200/JCO.21.01536	10.3390/cancers13112559
			10.1007/s10549-021-06239-y	10.1007/s00259-020-05132-y
			10.1016/j.esmoop.2021.100086	10.1002/ccr3.4189
			10.1016/j.prp.2022.154039	10.1159/000510939
			10.17116/onkolog20221106118	10.3390/cancers13092106
			10.1002/hbm.25969	10.1016/j.dsx.2021.04.022
			10.57187/SMW.2023.40055	10.1007/s10549-020-06016-3
			10.1186/s40644-021-00424-4	10.1002/jcla.23720
			10.1200/JCO.22.00908	10.1007/s10549-021-06128-4
			10.3390/jcm10225452	10.1016/j.esmoop.2021.100086
			10.1200/JCO.19.03141	10.21037/atm-21-1128
			10.1002/jcp.28662	10.3389/fonc.2021.570623
			10.31688/ABMU.2020.55.4.21	10.31557/APJCP.2021.22.3.719
			10.3389/fonc.2021.570623	10.3390/cancers13040913
			10.4103/jcrt.JCRT_14_20	10.1016/j.breast.2020.11.006
			10.1097/MNM.0000000000001074	10.5414/CN110242
			10.1002/ijc.31601	10.21037/atm-20-2137
			10.1186/s13058-019-1169-1	10.1001/jamaoncol.2020.6741
			10.6061/clinics/2021/e2971	10.2217/nnm-2020-0458
			10.1007/s11864-020-00783-3	10.7150/ntno.50860
			10.1200/PO.20.00469	10.3390/CANCERS13010117
			10.1007/s10549-019-05290-0	10.3390/cancers13010147
			10.3390/cancers13010147	10.1007/s00404-020-05789-8
			10.1055/a-1111-8775	10.2147/CMAR.S298729
			10.1016/j.jfma.2020.03.020	10.1111/cas.14697
			10.1007/s11845-020-02174-x	10.1002/cam4.3619
			10.1016/j.ygeno.2019.01.010	10.1155/2021/6641421
			10.12809/hkmj176865	10.1200/EDBK_321041
			10.5507/bp.2018.014	10.6061/clinics/2021/e2971
			10.1016/j.chest.2020.03.077	10.1016/j.ctarc.2021.100452
			10.12659/MSM.923673	10.1200/PO.20.00183
			10.1002/ppsc.202000287	10.4149/neo_2020_200225N185
			10.1093/clinchem/hvaa196	10.1200/PO.20.00469
			10.1016/j.clbc.2019.06.012	10.1097/MD.0000000000023418
			10.1158/1078-0432.CCR-18-4055	10.1186/s13058-020-01349-9
			10.1186/s13058-020-01349-9	10.1007/s11864-020-00783-3
			10.1186/s12920-020-0688-z	10.1093/clinchem/hvaa196
			10.15537/SMJ.2021.42.3.20200711	10.1002/bmc.4922
			10.1186/s12920-020-0677-2	10.1007/s10549-020-05811-2
			10.3892/mmr.2018.9460	10.1016/S0959-8049(20)30723-1
			10.1007/s10549-020-05811-2	10.1093/carcin/bgaa081
			10.1016/j.ctarc.2021.100452	10.1038/s41598-020-71236-y
			10.1016/j.imu.2021.100663	10.1186/s12885-020-07352-9
			10.1021/acs.nanolett.0c04833	10.4274/haseki.galenos.2020.5873
			10.37469/0507-3758-2020-66-5-507-513	10.1016/j.jfma.2020.03.020
			10.1155/2020/4029062	10.2169/internalmedicine.4792-20
			10.11604/pamj.2019.34.67.17993	10.1038/s41598-020-70584-z
			10.4103/ijmpo.ijmpo_1_18	10.3390/cancers12082024
			10.17582/journal.pjz/2019.51.3.1113.1121	10.1016/j.arcmed.2020.05.014
			10.3389/fonc.2021.623506	10.1186/s11658-020-00228-7
			10.1007/s00404-020-05789-8	10.1021/acs.jproteome.0c00038
			10.3892/ol.2019.9918	10.1016/j.cyto.2020.155079
			10.5414/CN110242	10.12788/JFP.0003
			10.1002/jcb.29485	10.3390/cancers12051306
			10.1155/2020/6848703	10.1042/CS20191261
			10.1186/s12885-020-07352-9	10.1055/a-1111-8775
			10.1016/j.jasc.2019.09.001	10.3390/ijms21062161
			10.1002/jcb.28168	10.1016/j.jprot.2019.103581
			10.14735/amko2019380	10.1016/j.clbc.2019.06.012
			10.1159/000509941	10.1186/s13058-020-1251-8
			10.1615/critreveukaryotgeneexpr.2020035372	10.1634/theoncologist.2019-0297
			10.1080/14737140.2020.1732211	10.1007/s10549-019-05445-z
			https://www.scopus.com/inward/record.uri?eid=2-s2.0-85074992021&partnerID=40&md5=2658b5849f2b5c11cda8b1ebdf208817	10.3390/biom10010150
			10.3390/cancers12071785	10.1016/j.ceca.2019.102109
			10.31557/APJCP.2021.22.3.719	10.12659/AJCR.925248
			10.1007/s10549-019-05153-8	10.2147/CMAR.S272685
			10.1007/s11864-019-0633-6	10.2147/IJGM.S261760
			10.1016/j.cell.2018.08.039	10.1177/1010428320963811
			10.1016/j.anndiagpath.2019.04.004	10.1200/PO.20.00117
			10.1002/cam4.2589	10.37469/0507-3758-2020-66-5-507-513
			10.1177/1758835919866065	10.1158/1078-0432.CCR-18-4055
			10.1007/s10549-019-05343-4	10.1002/jcp.28662
			10.1080/01478885.2020.1773638	10.1007/s10549-019-05343-4
			10.1016/j.anndiagpath.2020.151646	10.4103/ijmpo.ijmpo_1_18
			10.1038/s41598-020-70584-z	10.3389/fonc.2019.00860
			10.3747/co.27.6449	10.3390/jcm8091473
			10.1007/s12094-018-1973-6	10.1002/jcb.28747
			10.1186/s12957-020-02042-z	10.1093/annonc/mdz196
			10.1155/2019/8393769	10.1177/1758835919866065
			10.1002/jcla.23720	10.1186/s12885-019-5950-4
			10.1002/bmc.4922	10.1186/s13058-019-1154-8
			10.2967/jnumed.117.203075	10.1002/jcb.28168
			10.1200/PO.20.00117	10.4048/jbc.2019.22.e2
			10.31857/S102872210006929-6	10.1001/jamaoncol.2018.5152
			10.1007/s10549-020-06016-3	10.1002/JLB.3VMA0618-218R
			10.3390/cancers12082024	10.1002/ijc.31601
			10.1007/s10549-019-05405-7	10.3760/cma.j.issn.1009-9921.2019.05.016
			10.1089/dna.2020.5460	10.14735/amko2019380
			10.1007/s40291-018-0376-2	10.1158/1055-9965.EPI-19-0469
			10.3892/ijo.2019.4950	10.1097/MD.0000000000014973
			10.1016/j.breast.2020.11.006	10.1002/jcp.26901
			10.3390/cancers12051306	10.1186/s13046-018-0920-2
			10.3389/fonc.2020.00412	10.1186/s12916-018-1163-y
			10.1038/gim.2017.196	10.1111/cas.13725
			10.1093/annonc/mdz395	10.1038/s41598-018-29917-2
			10.1186/s12885-019-5950-4	10.1038/gim.2017.196
			10.1016/j.compbiomed.2020.104171	10.1007/s13691-018-0330-5
			10.1038/s41417-019-0143-5	10.2967/jnumed.117.203075
			10.3892/ol.2018.8224	10.1111/jth.14151
			10.1016/j.jmoldx.2018.10.006	10.12809/hkmj176865
			10.3390/cancers12051158	10.21147/j.issn.1000-9604.2018.03.04
			10.1016/j.talanta.2018.08.022	10.3892/ol.2018.8224
			10.3390/biom10010150	10.1016/j.jons.2017.11.004
			10.1097/MD.0000000000023418	10.1007/s00726-017-2524-0
			10.1097/PAS.0000000000001216	10.1042/BSR20171657
			10.2147/IJGM.S261760	10.2147/OTT.S152241
			10.1158/1078-0432.CCR-17-1323	10.4048/jbc.2018.21.1.87
			10.3934/mbe.2020414	10.1200/JCO.2017.76.0033
			10.1155/2019/7391237	10.1186/s12885-018-4079-1
			10.2147/CMAR.S298729	10.1016/S1470-2045(17)30891-4
			10.15274/NRJ-2014-10098	10.1371/journal.pone.0192106
			10.1007/s12149-011-0556-1	10.1186/s12885-017-3916-y
			10.1158/2326-6066.CIR-16-0107	10.1097/MNM.0000000000000779
			10.1634/theoncologist.2016-0157	10.18632/oncotarget.23520
			10.1016/j.mri.2016.03.001	10.1186/s12885-017-3776-5
			PMID:29428039	10.18632/oncotarget.21198
			10.1186/s13058-017-0816-7	10.4048/jbc.2017.20.3.310
			10.1016/j.anndiagpath.2015.10.007	10.1038/s41598-017-06378-7
			10.1634/theoncologist.2014-0364	10.1200/JCO.2016.70.8297
			10.1186/s12885-016-2406-y	10.1101/mcs.a001677
			10.1371/journal.pone.0142911	10.1016/j.jprot.2017.05.007
			10.1186/s13058-017-0846-1	10.12659/MSM.902637
			10.3892/ijo.2014.2676	10.3390/ijms18061218
			10.1007/s12282-016-0698-z	10.1186/s13058-017-0816-7
			10.1186/s12967-017-1239-z	10.1097/MD.0000000000006222
			10.1245/s10434-015-4591-3	10.3390/ijms18020459
			10.1007/s10549-015-3421-4	10.1371/journal.pone.0170088
			10.5146/tjpath.2016.01364	10.18632/oncotarget.16420
			10.1097/MD.0000000000006222	10.4149/neo_2017_417
			10.1101/mcs.a002279	10.18632/oncotarget.16577
			10.1016/S1470-2045(17)30891-4	10.1200/PO.16.00011
			10.1016/j.clbc.2014.07.009	10.21873/invivo.11008
			10.1002/ijc.23628	10.2967/jnumed.116.172759
			10.1007/s10549-014-3152-y	10.1016/j.jprot.2016.07.033
			10.3816/CBC.2009.n.005	10.21873/anticanres.11093
			10.1007/s00330-013-3037-1	10.1016/j.clbc.2016.05.006
			10.1007/s00726-017-2524-0	10.1007/s12026-015-8782-6
			10.5146/tjpath.2014.01160	10.1371/journal.pone.0160174
			10.21873/anticanres.12327	10.1007/s00066-016-0987-7
			10.1016/j.cyto.2014.09.001	10.1080/15384047.2016.1156262
			10.18632/oncotarget.7509	10.1371/journal.pone.0156789
			10.1016/j.ctarc.2018.05.001	10.5146/tjpath.2016.01364
			PMID:26087596	10.7150/JCA.16622
			10.1007/s12094-013-1070-9	10.1016/j.canlet.2015.07.045
			10.1016/j.breast.2017.05.005	10.1371/journal.pone.0143061
			10.1186/1756-9966-33-28	10.1371/journal.pone.0142911
			10.1080/23723556.2015.1038424	10.1186/s13104-015-1487-z
			10.4048/jbc.2018.21.1.87	10.3322/caac.21287
			PMID:22843916	10.1007/s10552-015-0576-6
			10.3892/or.2017.5553	10.1634/theoncologist.2014-0364
			10.1016/j.humpath.2017.09.001	10.3892/mmr.2015.3560
			10.1097/MD.0000000000008490	10.1038/bjc.2015.143
			10.21873/anticanres.11093	10.3892/ol.2015.3094
			10.2967/jnumed.112.108837	10.1159/000381014
			10.3322/caac.21287	10.1002/iub.1346
			10.1371/journal.pone.0057092	10.1186/s13742-015-0088-z
			10.1007/s10552-015-0703-4	10.1007/s10549-014-3179-0
			10.1186/s12885-018-4079-1	10.1021/pr500676x
			10.4103/jmedsci.jmedsci_105_17	10.1007/s13277-014-2221-5
			10.18632/oncotarget.21198	10.1371/journal.pone.0100759
			10.1259/bjr.20170824	10.1093/jnci/dju089
			10.1007/s13566-016-0275-2	10.1186/1756-9966-33-28
			10.4149/neo_2017_417	10.1007/s12094-013-1070-9
			10.1016/j.ejca.2011.02.002	10.1017/S146039691200057X
			10.1002/cncr.29645	10.1007/s10549-014-2947-1
			10.1093/annonc/mdt528	10.1007/s10549-014-3152-y
			10.1016/j.jsbmb.2017.10.009	10.1016/j.ghir.2014.10.007
			10.1097/MNM.0000000000000779	10.1371/journal.pone.0078259
			10.1371/journal.pone.0156789	10.4143/crt.2013.45.3.210
			10.1007/s10552-015-0576-6	10.1038/ejhg.2012.273
			10.1159/000381014	10.1053/j.semnuclmed.2013.03.001
			10.1007/s10549-014-3103-7	10.1517/13543784.2013.766715
			10.1093/annonc/mdq678	10.1371/journal.pone.0057092
			10.1093/annonc/mdx308	10.1007/978-1-4419-9967-2-14
			10.3390/ijms18020459	10.1007/s10549-012-2348-2
			10.3390/ijms18102116	10.1017/S146039691200057X
			10.1016/j.cca.2017.04.023	10.1186/bcr3345
			10.1101/mcs.a001677	10.1007/s10549-012-2204-4
			10.1002/iub.1346	10.1158/1078-0432.CCR-11-2821
			10.2967/jnumed.116.172759	10.1186/bcr3035
			10.1016/j.jval.2016.01.015	10.1016/j.ejca.2011.02.002
			10.1177/1010428317691010	10.1200/JCO.2009.22.4725
			https://www.scopus.com/inward/record.uri?eid=2-s2.0-84961242829&partnerID=40&md5=abd58b32b9457b4d3e75633523d158fa	10.1016/S0959-8049(09)70012-7
			10.1021/pr500676x	10.1097/PAS.0b013e31819c1c93
			10.1007/s10549-012-2348-2	10.1038/sj.bjc.6604463
			10.1007/s10549-014-3179-0
			10.1016/j.breast.2015.03.007
			10.12659/MSM.902637
			10.3892/ol.2015.3094
			10.2147/OTT.S152241
			10.1016/j.humpath.2014.10.020
			10.1007/s10549-012-2021-9
			10.7150/JCA.16622

## Sheet: B) Screening
Record 101024	Final status
10.1001/jamaoncol.2018.5152	Excluded
10.1001/jamaoncol.2020.6741	Excluded
10.1001/jamaoncol.2022.3846	Included
10.1002/adfm.202307756	Excluded
10.1002/adhm.202301010	Excluded
10.1002/bmc.4922	Excluded
10.1002/cac2.12429	Included
10.1002/cam4.2589	Excluded
10.1002/cam4.3619	Excluded
10.1002/cam4.5314	Included
10.1002/cam4.6920	Excluded
10.1002/ccr3.4189	Excluded
10.1002/cncr.29645	Included
10.1002/hbm.25969	Excluded
10.1002/ijc.23628	Excluded
10.1002/ijc.31601	Included
10.1002/ijc.34337	Included
10.1002/iub.1346	Included
10.1002/jcb.28168	Included
10.1002/jcb.28747	Included
10.1002/jcb.29485	Excluded
10.1002/jcla.23720	Included
10.1002/jcla.24094	Excluded
10.1002/jcp.26901	Excluded
10.1002/jcp.28662	Excluded
10.1002/jgm.3475	Included
10.1002/JLB.3VMA0618-218R	Included
10.1002/jmri.28683	Excluded
10.1002/mc.23461	Included
10.1002/pds.5851	Excluded
10.1002/ppsc.202000287	Excluded
10.1002/prca.202200042	Included
10.1007/978-1-4419-9967-2-14	Excluded
10.1007/s00066-016-0987-7	Excluded
10.1007/s00259-020-05132-y	Excluded
10.1007/s00259-023-06394-y	Excluded
10.1007/s00259-024-06696-9	Excluded
10.1007/s00330-013-3037-1	Excluded
10.1007/s00330-022-08998-8	Excluded
10.1007/s00404-020-05789-8	Excluded
10.1007/s00432-021-03696-2	Included
10.1007/s00432-022-03980-9	Included
10.1007/s00432-022-03990-7	Included
10.1007/s00432-023-05034-0	Included
10.1007/s00726-017-2524-0	Included
10.1007/s10549-012-2021-9	Included
10.1007/s10549-012-2204-4	Included
10.1007/s10549-012-2348-2	Included
10.1007/s10549-014-2947-1	Excluded
10.1007/s10549-014-3103-7	Included
10.1007/s10549-014-3152-y	Excluded
10.1007/s10549-014-3179-0	Included
10.1007/s10549-015-3421-4	Excluded
10.1007/s10549-019-05153-8	Excluded
10.1007/s10549-019-05290-0	Excluded
10.1007/s10549-019-05343-4	Excluded
10.1007/s10549-019-05405-7	Included
10.1007/s10549-019-05445-z	Excluded
10.1007/s10549-020-05811-2	Excluded
10.1007/s10549-020-06016-3	Excluded
10.1007/s10549-020-06049-8	Excluded
10.1007/s10549-021-06128-4	Included
10.1007/s10549-021-06239-y	Excluded
10.1007/s10549-021-06401-6	Excluded
10.1007/s10549-023-07068-x	Included
10.1007/s10549-024-07260-7	Excluded
10.1007/s10549-024-07318-6	Excluded
10.1007/s10549-024-07362-2	Included
10.1007/s10549-024-07370-2	Excluded
10.1007/s10552-015-0576-6	Excluded
10.1007/s10552-015-0703-4	Excluded
10.1007/s10637-023-01357-4	Excluded
10.1007/s11033-022-07195-6	Included
10.1007/s11845-020-02174-x	Excluded
10.1007/s11864-019-0633-6	Excluded
10.1007/s11864-020-00783-3	Excluded
10.1007/s12010-021-03743-1	Excluded
10.1007/s12026-015-8782-6	Included
10.1007/s12094-013-1070-9	Included
10.1007/s12094-018-1973-6	Excluded
10.1007/s12094-022-02803-0	Excluded
10.1007/s12094-024-03469-6	Excluded
10.1007/s12149-011-0556-1	Excluded
10.1007/s12282-016-0698-z	Excluded
10.1007/s12282-021-01250-z	Included
10.1007/s12672-024-00970-w	Excluded
10.1007/s13193-023-01780-2	Excluded
10.1007/s13277-014-2221-5	Included
10.1007/s13566-016-0275-2	Excluded
10.1007/s13691-018-0330-5	Excluded
10.1007/s40291-018-0376-2	Included
10.1016/j.acra.2020.10.020	Excluded
10.1016/j.ajem.2024.04.046	Excluded
10.1016/j.anndiagpath.2015.10.007	Excluded
10.1016/j.anndiagpath.2019.04.004	Excluded
10.1016/j.anndiagpath.2020.151646	Excluded
10.1016/j.annonc.2022.01.009	Excluded
10.1016/j.annonc.2022.11.005	Included
10.1016/j.arcmed.2020.05.014	Excluded
10.1016/j.biochi.2020.12.026	Included
10.1016/j.bios.2022.114178	Excluded
10.1016/j.breast.2015.03.007	Excluded
10.1016/j.breast.2017.05.005	Excluded
10.1016/j.breast.2020.11.006	Excluded
10.1016/j.breast.2021.02.005	Excluded
10.1016/j.breast.2024.103738	Excluded
10.1016/j.canep.2022.102188	Excluded
10.1016/j.canlet.2015.07.045	Included
10.1016/j.cca.2017.04.023	Excluded
10.1016/j.cclet.2023.108141	Included
10.1016/j.ceca.2019.102109	Excluded
10.1016/j.cegh.2024.101617	Included
10.1016/j.cell.2018.08.039	Included
10.1016/j.chest.2020.03.077	Excluded
10.1016/j.clbc.2014.07.009	Excluded
10.1016/j.clbc.2016.05.006	Excluded
10.1016/j.clbc.2019.06.012	Included
10.1016/j.clbc.2021.07.009	Excluded
10.1016/j.clbc.2021.11.004	Excluded
10.1016/j.clbc.2021.11.014	Included
10.1016/j.clbc.2022.12.017	Included
10.1016/j.clinimag.2021.03.039	Excluded
10.1016/j.colsurfb.2024.114059	Excluded
10.1016/j.compbiomed.2020.104171	Excluded
10.1016/j.compbiomed.2024.108537	Included
10.1016/j.cpccr.2024.100295	Excluded
10.1016/j.ctarc.2018.05.001	Excluded
10.1016/j.ctarc.2021.100452	Excluded
10.1016/j.currproblcancer.2022.100843	Included
10.1016/j.cyto.2014.09.001	Included
10.1016/j.cyto.2020.155079	Included
10.1016/j.cyto.2024.156659	Included
10.1016/j.dsx.2021.04.022	Excluded
10.1016/j.eclinm.2024.102585	Excluded
10.1016/j.ejca.2011.02.002	Excluded
10.1016/j.ejca.2022.11.003	Excluded
10.1016/j.ejrad.2022.110168	Excluded
10.1016/j.electacta.2024.144205	Included
10.1016/j.esmoop.2021.100086	Included
10.1016/j.esmoop.2021.100203	Excluded
10.1016/j.eucr.2022.102215	Excluded
10.1016/j.gene.2024.148773	Included
10.1016/j.genrep.2022.101663	Included
10.1016/j.genrep.2024.102021	Excluded
10.1016/j.ghir.2014.10.007	Excluded
10.1016/j.heliyon.2023.e23162	Excluded
10.1016/j.heliyon.2023.e23628	Excluded
10.1016/j.heliyon.2024.e27368	Excluded
10.1016/j.humpath.2014.10.020	Excluded
10.1016/j.humpath.2017.09.001	Excluded
10.1016/j.humpath.2024.06.009	Excluded
10.1016/j.imu.2021.100663	Excluded
10.1016/j.jasc.2019.09.001	Excluded
10.1016/j.jfma.2020.03.020	Excluded
10.1016/j.jmoldx.2018.10.006	Excluded
10.1016/j.jncc.2023.12.001	Excluded
10.1016/j.jons.2017.11.004	Excluded
10.1016/j.jprot.2016.07.033	Included
10.1016/j.jprot.2017.05.007	Included
10.1016/j.jprot.2019.103581	Included
10.1016/j.jprot.2022.104701	Included
10.1016/j.jsbmb.2017.10.009	Excluded
10.1016/j.jval.2016.01.015	Excluded
10.1016/j.lfs.2024.122850	Excluded
10.1016/j.mcp.2022.101862	Included
10.1016/j.mri.2016.03.001	Excluded
10.1016/j.nuclcard.2024.101849	Excluded
10.1016/j.prp.2022.154039	Excluded
10.1016/j.prp.2024.155536	Excluded
10.1016/j.redox.2023.102728	Excluded
10.1016/j.smhl.2024.100470	Excluded
10.1016/j.suronc.2022.101753	Included
10.1016/j.talanta.2018.07.016	Excluded
10.1016/j.talanta.2018.08.022	Included
10.1016/j.talanta.2024.126387	Included
10.1016/j.xcrm.2024.101595	Excluded
10.1016/j.ygeno.2019.01.010	Included
10.1016/S0959-8049(09)70012-7	Excluded
10.1016/S0959-8049(20)30723-1	Excluded
10.1016/S0992-5945(24)00236-8	Excluded
10.1016/S1470-2045(17)30891-4	Included
10.1016/S1470-2045(20)30754-3	Excluded
10.1017/erm.2022.34	Excluded
10.1017/S146039691200057X	Included
10.1021/acs.analchem.9b04587	Excluded
10.1021/acs.jproteome.0c00038	Included
10.1021/acs.nanolett.0c04833	Excluded
10.1021/pr500676x	Excluded
10.1038/bjc.2015.143	Included
10.1038/ejhg.2012.273	Excluded
10.1038/gim.2017.196	Excluded
10.1038/s41416-022-01756-z	Included
10.1038/s41416-023-02527-0	Excluded
10.1038/s41417-019-0143-5	Excluded
10.1038/s41417-024-00807-2	Excluded
10.1038/s41467-021-25769-z	Excluded
10.1038/s41467-023-37636-0	Excluded
10.1038/s41523-021-00240-w	Excluded
10.1038/s41523-022-00407-z	Excluded
10.1038/s41523-022-00439-5	Excluded
10.1038/s41523-023-00607-1	Included
10.1038/s41523-024-00669-9	Excluded
10.1038/s41591-022-02084-8	Excluded
10.1038/s41598-017-06378-7	Included
10.1038/s41598-018-29917-2	Included
10.1038/s41598-020-68506-0	Included
10.1038/s41598-020-70584-z	Included
10.1038/s41598-020-71236-y	Included
10.1038/s41598-022-20928-8	Included
10.1038/s41598-023-48896-7	Included
10.1038/s41598-023-51021-3	Excluded
10.1038/s41598-024-61378-8	Excluded
10.1038/s41698-021-00198-9	Included
10.1038/s43018-022-00491-x	Excluded
10.1038/sj.bjc.6604463	Excluded
10.1039/d0pp00017e	Excluded
10.1039/d3tb01545a	Excluded
10.1042/BSR20171657	Excluded
10.1042/CS20191261	Excluded
10.1053/j.semnuclmed.2013.03.001	Excluded
10.1055/a-1111-8775	Excluded
10.1080/01478885.2020.1773638	Excluded
10.1080/07853890.2023.2177722	Included
10.1080/14737140.2020.1732211	Excluded
10.1080/14737159.2023.2173579	Included
10.1080/15384047.2016.1156262	Included
10.1080/17460441.2022.2039619	Excluded
10.1080/23723556.2015.1038424	Excluded
10.1089/cbr.2023.0048	Excluded
10.1089/dna.2020.5460	Excluded
10.1093/annonc/mdq678	Excluded
10.1093/annonc/mdt528	Excluded
10.1093/annonc/mdx308	Excluded
10.1093/annonc/mdz196	Excluded
10.1093/annonc/mdz395	Excluded
10.1093/bjs/znab147	Excluded
10.1093/carcin/bgaa081	Included
10.1093/clinchem/hvaa196	Included
10.1093/jnci/dju089	Excluded
10.1093/oncolo/oyad337	Excluded
10.1096/fba.2023-00070	Included
10.1097/CM9.0000000000001587	Excluded
10.1097/GRF.0000000000000721	Excluded
10.1097/JS9.0000000000001799	Excluded
10.1097/MD.0000000000006222	Included
10.1097/MD.0000000000008490	Excluded
10.1097/MD.0000000000014973	Included
10.1097/MD.0000000000023418	Excluded
10.1097/MD.0000000000029996	Included
10.1097/MD.0000000000030011	Excluded
10.1097/MD.0000000000038549	Included
10.1097/MD.0000000000039271	Excluded
10.1097/MNM.0000000000000779	Excluded
10.1097/MNM.0000000000001074	Excluded
10.1097/PAI.0000000000001147	Excluded
10.1097/PAS.0000000000001216	Excluded
10.1097/PAS.0b013e31819c1c93	Excluded
10.1097/SLA.0000000000005613	Included
10.1101/mcs.a001677	Excluded
10.1101/mcs.a002279	Excluded
10.1111/ajco.13881	Excluded
10.1111/cas.13725	Included
10.1111/cas.14697	Included
10.1111/cas.15227	Included
10.1111/cas.15935	Included
10.1111/cen3.12767	Excluded
10.1111/his.15054	Excluded
10.1111/j.1349-7006.2011.02085.x	Excluded
10.1111/jcmm.16009	Included
10.1111/jcmm.70024	Excluded
10.1111/jth.14151	Excluded
10.1136/jitc-2024-009232	Excluded
10.1148/radiol.240575	Excluded
10.1155/2019/7391237	Excluded
10.1155/2019/8393769	Included
10.1155/2020/4029062	Excluded
10.1155/2020/6848703	Included
10.1155/2021/6641421	Excluded
10.1155/2022/6786351	Included
10.1155/2022/7295305	Excluded
10.1158/1055-9965.EPI-19-0469	Excluded
10.1158/1055-9965.EPI-22-0498	Excluded
10.1158/1078-0432.CCR-11-2821	Excluded
10.1158/1078-0432.CCR-17-1323	Excluded
10.1158/1078-0432.CCR-18-4055	Included
10.1158/1078-0432.CCR-20-3341	Included
10.1158/1078-0432.CCR-21-2498	Excluded
10.1158/1078-0432.CCR-21-3231	Included
10.1158/1078-0432.CCR-22-0622	Excluded
10.1158/1078-0432.CCR-23-1696	Included
10.1158/1078-0432.CCR-23-2326	Included
10.1158/1078-0432.CCR-23-2928	Included
10.1158/1535-7163.MCT-21-0652	Excluded
10.1158/2159-8290.CD-22-1340	Included
10.1158/2326-6066.CIR-16-0107	Excluded
10.1159/000381014	Excluded
10.1159/000509941	Excluded
10.1159/000510939	Excluded
10.1159/000512200	Excluded
10.1159/000521578	Excluded
10.1159/000535873	Excluded
10.11604/pamj.2019.34.67.17993	Excluded
10.1177/02841851231215145	Excluded
10.1177/03000605221118505	Excluded
10.1177/03000605231223426	Excluded
10.1177/1010428317691010	Excluded
10.1177/1010428320963811	Included
10.1177/1758835919866065	Included
10.1177/17588359231165978	Excluded
10.1177/1759720X241250238	Excluded
10.1177/23993693221112686	Excluded
10.1186/1756-9966-33-28	Excluded
10.1186/bcr3035	Excluded
10.1186/bcr3345	Included
10.1186/s11658-020-00228-7	Excluded
10.1186/s12014-018-9206-0	Included
10.1186/s12865-024-00635-x	Excluded
10.1186/s12880-023-00999-3	Excluded
10.1186/s12885-016-2406-y	Included
10.1186/s12885-017-3776-5	Included
10.1186/s12885-017-3916-y	Excluded
10.1186/s12885-018-4079-1	Included
10.1186/s12885-019-5950-4	Included
10.1186/s12885-020-07352-9	Included
10.1186/s12885-021-08027-9	Excluded
10.1186/s12885-021-08785-6	Excluded
10.1186/s12885-021-09055-1	Included
10.1186/s12885-021-09134-3	Excluded
10.1186/s12885-024-12500-6	Included
10.1186/s12916-018-1163-y	Included
10.1186/s12920-020-0677-2	Excluded
10.1186/s12920-020-0688-z	Excluded
10.1186/s12957-020-02042-z	Excluded
10.1186/s12967-017-1239-z	Excluded
10.1186/s12967-022-03688-x	Excluded
10.1186/s13046-018-0920-2	Included
10.1186/s13046-023-02752-8	Excluded
10.1186/s13053-022-00236-y	Included
10.1186/s13058-017-0816-7	Included
10.1186/s13058-017-0846-1	Excluded
10.1186/s13058-019-1154-8	Excluded
10.1186/s13058-019-1169-1	Excluded
10.1186/s13058-020-01349-9	Included
10.1186/s13058-020-1251-8	Included
10.1186/s13058-021-01386-y	Excluded
10.1186/s13058-023-01660-1	Excluded
10.1186/s13059-022-02803-x	Excluded
10.1186/s13073-022-01063-5	Excluded
10.1186/s13073-023-01193-4	Excluded
10.1186/s13104-015-1487-z	Excluded
10.1186/s13148-021-01196-1	Included
10.1186/s13256-023-04139-x	Excluded
10.1186/s13550-024-01115-4	Excluded
10.1186/s13742-015-0088-z	Included
10.1186/s40644-021-00424-4	Excluded
10.1186/s40644-024-00746-z	Excluded
10.1186/s41065-023-00265-0	Excluded
10.1186/s43055-023-01087-w	Excluded
10.1200/EDBK_321041	Excluded
10.1200/JCO.19.03141	Excluded
10.1200/JCO.2009.22.4725	Excluded
10.1200/JCO.2016.70.8297	Excluded
10.1200/JCO.2017.76.0033	Included
10.1200/JCO.21.01536	Excluded
10.1200/JCO.21.02260	Excluded
10.1200/JCO.22.00908	Included
10.1200/JCO.23.01909	Excluded
10.1200/OP.20.00793	Excluded
10.1200/OP.23.00193	Excluded
10.1200/PO.16.00011	Excluded
10.1200/PO.20.00117	Included
10.1200/PO.20.00183	Excluded
10.1200/PO.20.00469	Included
10.1200/PO.21.00198	Included
10.1200/PO.21.00280	Excluded
10.1200/PO.23.00456	Included
10.1200/PO.24.00027	Excluded
10.12114/j.issn.1007-9572.2021.01.009	Excluded
10.1245/s10434-015-4591-3	Excluded
10.1245/s10434-022-11958-7	Included
10.1259/bjr.20170824	Excluded
10.12659/AJCR.925248	Excluded
10.12659/MSM.902637	Included
10.12659/MSM.923673	Excluded
10.12659/MSM.943049	Included
10.12788/JFP.0003	Excluded
10.12809/hkmj176865	Excluded
10.12998/wjcc.v10.i28.10004	Excluded
10.1371/journal.pone.0057092	Excluded
10.1371/journal.pone.0078259	Excluded
10.1371/journal.pone.0100759	Excluded
10.1371/journal.pone.0142911	Included
10.1371/journal.pone.0143061	Included
10.1371/journal.pone.0156789	Included
10.1371/journal.pone.0160174	Included
10.1371/journal.pone.0170088	Excluded
10.1371/journal.pone.0192106	Excluded
10.1371/journal.pone.0262650	Excluded
10.1371/journal.pone.0281218	Included
10.14735/amko2019380	Excluded
10.1517/13543784.2013.766715	Excluded
10.15274/NRJ-2014-10098	Excluded
10.15537/SMJ.2021.42.3.20200711	Excluded
10.1615/critreveukaryotgeneexpr.2020035372	Excluded
10.1634/theoncologist.2014-0364	Included
10.1634/theoncologist.2015-0462	Excluded
10.1634/theoncologist.2016-0157	Excluded
10.1634/theoncologist.2019-0297	Excluded
10.17116/onkolog20221106118	Included
10.17576/jsm-2019-4807-19	Excluded
10.17582/journal.pjz/2019.51.3.1113.1121	Included
10.17650/1994-4098-2024-16-2-32-47	Excluded
10.18632/oncoscience.550	Excluded
10.18632/oncotarget.16420	Included
10.18632/oncotarget.16577	Excluded
10.18632/oncotarget.21198	Excluded
10.18632/oncotarget.23520	Excluded
10.18632/oncotarget.27991	Excluded
10.18632/oncotarget.28518	Included
10.18632/oncotarget.7509	Included
10.21037/atm-20-2137	Included
10.21037/atm-21-1128	Included
10.21037/tcr-23-792	Included
10.21147/j.issn.1000-9604.2018.03.04	Excluded
10.2147/CMAR.S272685	Excluded
10.2147/CMAR.S298729	Included
10.2147/CMAR.S416382	Excluded
10.2147/IJGM.S261760	Excluded
10.2147/IJGM.S345945	Excluded
10.2147/IJWH.S444202	Excluded
10.2147/OTT.S152241	Excluded
10.2147/OTT.S339973	Excluded
10.2169/internalmedicine.4792-20	Excluded
10.2174/1566523220666201012151803	Excluded
10.2174/1573394719666230915103139	Included
10.2174/1573409918666220615151614	Excluded
10.21873/anticanres.11093	Excluded
10.21873/anticanres.12327	Excluded
10.21873/invivo.11008	Excluded
10.22038/IJBMS.2021.59604.13226	Excluded
10.22088/cjim.15.4.706	Excluded
10.2217/fca-2023-0027	Excluded
10.2217/fon-2020-1231	Excluded
10.2217/nnm-2020-0458	Excluded
10.22514/ejgo.2023.084	Excluded
10.29271/jcpsp.2021.07.837	Included
10.29271/jcpsp.2022.11.1435	Excluded
10.2967/jnumed.112.108837	Excluded
10.2967/jnumed.116.172759	Excluded
10.2967/jnumed.117.203075	Excluded
10.30476/mejc.2021.84845.1234	Included
10.31083/j.ceog5007152	Included
10.31083/j.ejgo.2021.03.2173	Included
10.31557/APJCB.2024.9.2.129	Included
10.31557/APJCP.2021.22.3.719	Excluded
10.31688/ABMU.2020.55.4.21	Excluded
10.31857/S102872210006929-6	Excluded
10.3233/BD-201076	Included
10.3233/CBM-203093	Included
10.32592/ircmj.2021.23.10.547	Included
10.3322/caac.21287	Excluded
10.3332/ecancer.2022.1431	Included
10.3332/ecancer.2023.1567	Excluded
10.3389/fcell.2021.777215	Excluded
10.3389/fcell.2022.1075810	Excluded
10.3389/fcell.2022.923371	Excluded
10.3389/fendo.2021.638727	Excluded
10.3389/fgene.2021.674094	Included
10.3389/fgene.2021.781400	Excluded
10.3389/fgene.2021.814480	Included
10.3389/fgene.2022.1001369	Excluded
10.3389/fgene.2022.1091685	Included
10.3389/fgene.2023.1125970	Included
10.3389/fgene.2023.1271710	Included
10.3389/fgene.2024.1421573	Excluded
10.3389/fimmu.2022.823842	Excluded
10.3389/fimmu.2022.978092	Excluded
10.3389/fimmu.2023.1073550	Excluded
10.3389/fimmu.2023.1188030	Included
10.3389/fimmu.2024.1424259	Excluded
10.3389/fmed.2021.689895	Included
10.3389/fonc.2019.00860	Excluded
10.3389/fonc.2020.00412	Excluded
10.3389/fonc.2021.570623	Excluded
10.3389/fonc.2021.623506	Excluded
10.3389/fonc.2021.630432	Excluded
10.3389/fonc.2021.653370	Included
10.3389/fonc.2021.736769	Included
10.3389/fonc.2022.745796	Included
10.3389/fonc.2022.818693	Included
10.3389/fonc.2022.821334	Excluded
10.3389/fonc.2022.835626	Excluded
10.3389/fonc.2022.976959	Included
10.3389/fonc.2023.1097309	Included
10.3389/fonc.2023.1141417	Excluded
10.3389/fonc.2023.1153261	Excluded
10.3389/fonc.2023.1186858	Excluded
10.3389/fonc.2023.1230821	Excluded
10.3389/fonc.2023.910869	Excluded
10.3389/fonc.2024.1388829	Excluded
10.3389/fonc.2024.1423992	Excluded
10.3390/biom10010150	Included
10.3390/biomedicines9101394	Included
10.3390/bios13010119	Excluded
10.3390/cancers12051158	Excluded
10.3390/cancers12051306	Included
10.3390/cancers12071785	Excluded
10.3390/cancers12082024	Excluded
10.3390/cancers12113140	Included
10.3390/CANCERS13010117	Excluded
10.3390/cancers13010147	Included
10.3390/cancers13040913	Excluded
10.3390/cancers13092106	Excluded
10.3390/cancers13112559	Excluded
10.3390/cancers13215350	Excluded
10.3390/cancers13215559	Excluded
10.3390/cancers13246267	Excluded
10.3390/cancers14163918	Included
10.3390/cancers14194766	Excluded
10.3390/cancers14215322	Excluded
10.3390/cancers15071961	Excluded
10.3390/cancers15072030	Excluded
10.3390/cancers15225446	Included
10.3390/cancers16051068	Included
10.3390/cancers16071371	Excluded
10.3390/cancers16111989	Excluded
10.3390/cells11121944	Excluded
10.3390/cells11172721	Included
10.3390/cells13161327	Included
10.3390/cimb44070211	Included
10.3390/clinpract12020020	Excluded
10.3390/curroncol29020055	Included
10.3390/curroncol29020086	Included
10.3390/curroncol29100591	Excluded
10.3390/curroncol30020191	Included
10.3390/curroncol31040153	Excluded
10.3390/diagnostics12040789	Included
10.3390/diagnostics13121996	Excluded
10.3390/diagnostics13182946	Excluded
10.3390/genes12040549	Included
10.3390/genes13030492	Excluded
10.3390/genes13071286	Included
10.3390/ijms18020459	Excluded
10.3390/ijms18061218	Excluded
10.3390/ijms18102116	Included
10.3390/ijms19103096	Excluded
10.3390/ijms21030903	Included
10.3390/ijms21062161	Included
10.3390/ijms23179936	Excluded
10.3390/ijms232012399	Included
10.3390/ijms232012625	Included
10.3390/ijms24010818	Excluded
10.3390/ijms24032300	Excluded
10.3390/ijms24054325	Included
10.3390/ijms241310561	Included
10.3390/ijms242115576	Included
10.3390/ijms242115817	Excluded
10.3390/ijms242316758	Included
10.3390/ijms25021318	Excluded
10.3390/ijms25105098	Included
10.3390/ijms25126423	Included
10.3390/ijms251810172	Included
10.3390/jcm10225452	Included
10.3390/jcm8091473	Excluded
10.3390/jpm11050413	Excluded
10.3390/jpm14070711	Excluded
10.3390/medicina59101875	Excluded
10.3390/s24175747	Included
10.37469/0507-3758-2020-66-5-507-513	Included
10.37469/0507-3758-2022-68-3-362-366	Included
10.3747/co.27.6449	Included
10.3760/cma.j.cn112150-20211208-01132	Included
10.3760/cma.j.cn.15807-20210508-00149	Included
10.3760/cma.j.issn.1009-9921.2019.05.016	Excluded
10.3816/CBC.2009.n.005	Excluded
10.3889/oamjms.2022.8124	Excluded
10.3892/ijo.2014.2676	Excluded
10.3892/ijo.2019.4950	Excluded
10.3892/mmr.2015.3560	Included
10.3892/mmr.2018.9460	Excluded
10.3892/ol.2015.3094	Included
10.3892/ol.2018.8224	Included
10.3892/ol.2019.9918	Excluded
10.3892/ol.2022.13444	Excluded
10.3892/ol.2022.13639	Excluded
10.3892/ol.2024.14478	Excluded
10.3892/or.2017.5553	Excluded
10.3934/mbe.2020414	Excluded
10.3969/j.issn.1006-2157.2023.07.022	Excluded
10.4048/jbc.2017.20.3.310	Excluded
10.4048/jbc.2018.21.1.87	Included
10.4048/jbc.2019.22.e2	Excluded
10.4048/jbc.2021.24.e43	Excluded
10.4103/ijmpo.ijmpo_1_18	Excluded
10.4103/jcrt.JCRT_14_20	Included
10.4103/jfmpc.jfmpc_1125_23	Included
10.4103/jmedsci.jmedsci_105_17	Excluded
10.4143/crt.2013.45.3.210	Excluded
10.4143/crt.2022.001	Excluded
10.4149/neo_2017_417	Excluded
10.4149/neo_2020_200225N185	Included
10.4161/cc.11.6.19530	Excluded
10.4251/wjgo.v16.i9.3913	Excluded
10.4274/ejbh.galenos.2022.2022-7-2	Included
10.4274/hamidiyemedj.galenos.2023.07279	Included
10.4274/haseki.galenos.2020.5873	Excluded
10.47391/JPMA.EGY-S4-33	Excluded
10.5114/wo.2022.113502	Excluded
10.5146/tjpath.2014.01160	Excluded
10.5146/tjpath.2016.01364	Included
10.5414/CN110242	Excluded
10.5507/bp.2018.014	Excluded
10.55730/1300-0144.5414	Excluded
10.57187/SMW.2023.40055	Excluded
10.6061/clinics/2021/e2971	Included
10.7150/JCA.16622	Excluded
10.7150/jca.65650	Excluded
10.7150/jca.89453	Excluded
10.7150/ntno.50860	Excluded
10.7150/thno.82182	Excluded
10.7717/peerj.15654	Excluded
10.7759/cureus.42247	Included
https://www.scopus.com/inward/record.uri?eid=2-s2.0-84961242829&partnerID=40&md5=abd58b32b9457b4d3e75633523d158fa	Excluded
https://www.scopus.com/inward/record.uri?eid=2-s2.0-85074992021&partnerID=40&md5=2658b5849f2b5c11cda8b1ebdf208817	Included
https://www.scopus.com/inward/record.uri?eid=2-s2.0-85187501462&partnerID=40&md5=5d26c7b52d890aac8f0f977347f9274d	Included
PMID:22843916	Excluded
PMID:26087596	Excluded
PMID:29428039	Excluded
PMID:31908742	Included
PMID:36073284	Excluded
WOS:000443533700067 (https://e-century.us/files/ijcem/11/8/ijcem0073914.pdf)	Included

## Sheet: C) Eligibility
Record	Final Status							Reasons
10.1001/jamaoncol.2022.3846	Excluded							No liquid biopsy, not molecular biomarkers, or not diagnostic molecular biomarkers.
10.1002/cac2.12429	Excluded							In silico or method study, without validation cohort
10.1002/cam4.5314	Excluded							Not TNBC, or it was not possible to identify the data for TNBC only
10.1002/cncr.29645	Excluded							Hereditary, germline, or case report
10.1002/ijc.31601	Excluded							Metastasis, treatment response, or focused on comorbidities.
10.1002/ijc.34337	Included
10.1002/iub.1346	Included
10.1002/jcb.28168	Excluded
10.1002/jcb.28747	Excluded
10.1002/jcla.23720	Excluded
10.1002/jgm.3475	Excluded
10.1002/JLB.3VMA0618-218R	Excluded
10.1002/mc.23461	Excluded
10.1002/prca.202200042	Excluded
10.1007/s00432-021-03696-2	Excluded
10.1007/s00432-022-03980-9	Excluded
10.1007/s00432-022-03990-7	Excluded
10.1007/s00432-023-05034-0	Excluded
10.1007/s00726-017-2524-0	Excluded
10.1007/s10549-012-2021-9	Excluded
10.1007/s10549-012-2204-4	Included
10.1007/s10549-012-2348-2	Excluded
10.1007/s10549-014-3103-7	Excluded
10.1007/s10549-014-3179-0	Excluded
10.1007/s10549-019-05405-7	Excluded
10.1007/s10549-021-06128-4	Excluded
10.1007/s10549-023-07068-x	Excluded
10.1007/s10549-024-07362-2	Excluded
10.1007/s11033-022-07195-6	Excluded
10.1007/s12026-015-8782-6	Excluded
10.1007/s12094-013-1070-9	Excluded
10.1007/s12282-021-01250-z	Excluded
10.1007/s13277-014-2221-5	Included
10.1007/s40291-018-0376-2	Excluded
10.1016/j.annonc.2022.11.005	Excluded
10.1016/j.biochi.2020.12.026	Included
10.1016/j.canlet.2015.07.045	Excluded
10.1016/j.cclet.2023.108141	Excluded
10.1016/j.cegh.2024.101617	Excluded
10.1016/j.cell.2018.08.039	Excluded
10.1016/j.clbc.2019.06.012	Excluded
10.1016/j.clbc.2021.11.014	Excluded
10.1016/j.clbc.2022.12.017	Excluded
10.1016/j.compbiomed.2024.108537	Excluded
10.1016/j.currproblcancer.2022.100843	Included
10.1016/j.cyto.2014.09.001	Excluded
10.1016/j.cyto.2020.155079	Excluded
10.1016/j.cyto.2024.156659	Excluded
10.1016/j.electacta.2024.144205	Excluded
10.1016/j.esmoop.2021.100086	Excluded
10.1016/j.gene.2024.148773	Excluded
10.1016/j.genrep.2022.101663	Excluded
10.1016/j.jprot.2016.07.033	Included
10.1016/j.jprot.2017.05.007	Included
10.1016/j.jprot.2019.103581	Included
10.1016/j.jprot.2022.104701	Excluded
10.1016/j.mcp.2022.101862	Excluded
10.1016/j.suronc.2022.101753	Excluded
10.1016/j.talanta.2018.08.022	Included
10.1016/j.talanta.2024.126387	Excluded
10.1016/j.ygeno.2019.01.010	Excluded
10.1016/S1470-2045(17)30891-4	Excluded
10.1017/S146039691200057X	Included
10.1021/acs.jproteome.0c00038	Excluded
10.1038/bjc.2015.143	Included
10.1038/s41416-022-01756-z	Excluded
10.1038/s41523-023-00607-1	Excluded
10.1038/s41598-017-06378-7	Excluded
10.1038/s41598-018-29917-2	Included
10.1038/s41598-020-68506-0	Included
10.1038/s41598-020-70584-z	Excluded
10.1038/s41598-020-71236-y	Excluded
10.1038/s41598-022-20928-8	Excluded
10.1038/s41598-023-48896-7	Included
10.1038/s41698-021-00198-9	Excluded
10.1080/07853890.2023.2177722	Included
10.1080/14737159.2023.2173579	Excluded
10.1080/15384047.2016.1156262	Included
10.1093/carcin/bgaa081	Excluded
10.1093/clinchem/hvaa196	Excluded
10.1096/fba.2023-00070	Included
10.1097/MD.0000000000006222	Included
10.1097/MD.0000000000014973	Excluded
10.1097/MD.0000000000029996	Excluded
10.1097/MD.0000000000038549	Excluded
10.1097/SLA.0000000000005613	Excluded
10.1111/cas.13725	Excluded
10.1111/cas.14697	Excluded
10.1111/cas.15227	Included
10.1111/cas.15935	Excluded
10.1111/jcmm.16009	Excluded
10.1155/2019/8393769	Included
10.1155/2020/6848703	Excluded
10.1155/2022/6786351	Excluded
10.1158/1078-0432.CCR-18-4055	Excluded
10.1158/1078-0432.CCR-20-3341	Excluded
10.1158/1078-0432.CCR-21-3231	Excluded
10.1158/1078-0432.CCR-23-1696	Excluded
10.1158/1078-0432.CCR-23-2326	Excluded
10.1158/1078-0432.CCR-23-2928	Excluded
10.1158/2159-8290.CD-22-1340	Excluded
10.1177/1010428320963811	Included
10.1177/1758835919866065	Excluded
10.1186/bcr3345	Excluded
10.1186/s12014-018-9206-0	Excluded
10.1186/s12885-016-2406-y	Excluded
10.1186/s12885-017-3776-5	Included
10.1186/s12885-018-4079-1	Excluded
10.1186/s12885-019-5950-4	Excluded
10.1186/s12885-020-07352-9	Excluded
10.1186/s12885-021-09055-1	Excluded
10.1186/s12885-024-12500-6	Excluded
10.1186/s12916-018-1163-y	Excluded
10.1186/s13046-018-0920-2	Excluded
10.1186/s13053-022-00236-y	Excluded
10.1186/s13058-017-0816-7	Excluded
10.1186/s13058-020-01349-9	Excluded
10.1186/s13058-020-1251-8	Included
10.1186/s13148-021-01196-1	Excluded
10.1186/s13742-015-0088-z	Excluded
10.1200/JCO.2017.76.0033	Excluded
10.1200/JCO.22.00908	Excluded
10.1200/PO.20.00117	Excluded
10.1200/PO.20.00469	Excluded
10.1200/PO.21.00198	Excluded
10.1200/PO.23.00456	Excluded
10.1245/s10434-022-11958-7	Excluded
10.12659/MSM.902637	Excluded
10.12659/MSM.943049	Excluded
10.1371/journal.pone.0142911	Included
10.1371/journal.pone.0143061	Excluded
10.1371/journal.pone.0156789	Excluded
10.1371/journal.pone.0160174	Excluded
10.1371/journal.pone.0281218	Excluded
10.1634/theoncologist.2014-0364	Excluded
10.17116/onkolog20221106118	Excluded
10.17582/journal.pjz/2019.51.3.1113.1121	Included
10.18632/oncotarget.16420	Excluded
10.18632/oncotarget.28518	Excluded
10.18632/oncotarget.7509	Excluded
10.21037/atm-20-2137	Excluded
10.21037/atm-21-1128	Excluded
10.21037/tcr-23-792	Excluded
10.2147/CMAR.S298729	Excluded
10.2174/1573394719666230915103139	Excluded
10.29271/jcpsp.2021.07.837	Excluded
10.30476/mejc.2021.84845.1234	Excluded
10.31083/j.ceog5007152	Excluded
10.31083/j.ejgo.2021.03.2173	Excluded
10.31557/APJCB.2024.9.2.129	Excluded
10.3233/BD-201076	Excluded
10.3233/CBM-203093	Excluded
10.32592/ircmj.2021.23.10.547	Excluded
10.3332/ecancer.2022.1431	Excluded
10.3389/fgene.2021.674094	Excluded
10.3389/fgene.2021.814480	Excluded
10.3389/fgene.2022.1091685	Excluded
10.3389/fgene.2023.1125970	Excluded
10.3389/fgene.2023.1271710	Excluded
10.3389/fimmu.2023.1188030	Excluded
10.3389/fmed.2021.689895	Excluded
10.3389/fonc.2021.653370	Excluded
10.3389/fonc.2021.736769	Excluded
10.3389/fonc.2022.745796	Excluded
10.3389/fonc.2022.818693	Excluded
10.3389/fonc.2022.976959	Excluded
10.3389/fonc.2023.1097309	Excluded
10.3390/biom10010150	Excluded
10.3390/biomedicines9101394	Excluded
10.3390/cancers12051306	Excluded
10.3390/cancers12113140	Excluded
10.3390/cancers13010147	Excluded
10.3390/cancers14163918	Excluded
10.3390/cancers15225446	Excluded
10.3390/cancers16051068	Excluded
10.3390/cells11172721	Excluded
10.3390/cells13161327	Included
10.3390/cimb44070211	Excluded
10.3390/curroncol29020055	Excluded
10.3390/curroncol29020086	Excluded
10.3390/curroncol30020191	Excluded
10.3390/diagnostics12040789	Excluded
10.3390/genes12040549	Excluded
10.3390/genes13071286	Excluded
10.3390/ijms18102116	Excluded
10.3390/ijms21030903	Included
10.3390/ijms21062161	Excluded
10.3390/ijms232012399	Excluded
10.3390/ijms232012625	Excluded
10.3390/ijms24054325	Excluded
10.3390/ijms241310561	Excluded
10.3390/ijms242115576	Excluded
10.3390/ijms242316758	Excluded
10.3390/ijms25105098	Excluded
10.3390/ijms25126423	Excluded
10.3390/ijms251810172	Excluded
10.3390/jcm10225452	Excluded
10.3390/s24175747	Excluded
10.37469/0507-3758-2020-66-5-507-513	Excluded
10.37469/0507-3758-2022-68-3-362-366	Excluded
10.3747/co.27.6449	Excluded
10.3760/cma.j.cn112150-20211208-01132	Excluded
10.3760/cma.j.cn.15807-20210508-00149	Excluded
10.3892/mmr.2015.3560	Excluded
10.3892/ol.2015.3094	Included
10.3892/ol.2018.8224	Excluded
10.4048/jbc.2018.21.1.87	Included
10.4103/jcrt.JCRT_14_20	Excluded
10.4103/jfmpc.jfmpc_1125_23	Excluded
10.4149/neo_2020_200225N185	Excluded
10.4274/ejbh.galenos.2022.2022-7-2	Excluded
10.4274/hamidiyemedj.galenos.2023.07279	Excluded
10.5146/tjpath.2016.01364	Excluded
10.6061/clinics/2021/e2971	Excluded
10.7759/cureus.42247	Excluded
https://www.scopus.com/inward/record.uri?eid=2-s2.0-85074992021&partnerID=40&md5=2658b5849f2b5c11cda8b1ebdf208817	Excluded
https://www.scopus.com/inward/record.uri?eid=2-s2.0-85187501462&partnerID=40&md5=5d26c7b52d890aac8f0f977347f9274d	Excluded
PMID:31908742	Excluded
WOS:000443533700067 (https://e-century.us/files/ijcem/11/8/ijcem0073914.pdf)	Included

## Sheet: D) Manual Search
DOI/ID	First_author	Country	Year	Design	Analyte_class	Target	Gene_symbol	p_value	Alteration_type	N_TNBC	N_controls	Technique	Specimen	Age	Comparator	AUC	Sensitivity	Specificity
10.3892/ijo.2019.4920	Ritter A et al.	Germany	2019	In vivo pilot study	ncRNA	Serum: let-7a; let-7e; miR-21; miR-15a; miR-17; miR-18a; miR-19b; miR-30b; GlyCCC2 / Urine: miR-18a; miR-19b; miR-30b; miR-222; miR-320; GlyCCC2		p < 0.05	Serum and urine concentration	16	20	RT-qPCR	Serum; urine	TNBC 40-70; Control 23-70

## Sheet: E) Data Extraction
DOI/ID	First_author	Country	Year	Design	Biomolecule	Variation	Target	Gene_symbol	p_value	Negative resukts	Alteration_type	N_TNBC	N_controls	Technique	Specimen	Age	Comparator	AUC	Sensitivity	Specificity
10.1002/ijc.34337	Manoochehri M	Germany	2022	Case-control retrospective	DNA	Methylation DNA	Promoter CpGs (RASSF1, PRDM14, DOCK5, KCNQ5, ZNF177, GCM2, HOXA10, LHX2)	SPAG6; IFFO1; PHK2; TBCD; ZNF750; LINC10606; CPXM1	Methylation score p < 0.0001 (SPAG6, TBCD / ZNF750, LINC10606)		Promoter hypermethylation (TNBC-associated)	139	84	Illumina 450K/EPIC; XGBoost; ddPCR (validation)	Plasma (20 mL)	21–93 (mean 57.0; median 58.6)	TNBC vs healthy	AUC SPAG6-LINC10606-TBCD/ZNF750 = 0.68, 0.70, 0.73 (AUC combinado test: 0.78 and validation: 0.74)	0.86	0.9
10.1002/iub.1346	Swellam M	Egypt	2015	Case-control	DNA	Methylation DNA	Promoter methylation of APC, RARB2	RARB2, APC	RARB2 p=0.007		Promoter methylation (RARB2 methylated in TNBC)	71	79 BD, 66 HC	MSP	Plasma (5 mL)	23–70 (mean 43±9)	TNBC vs benign vs healthy	NR	0.9	1
10.1007/s10549-012-2204-4	Li C	USA	2012	Nested case-control	Protein	Protein	KIT, ITGB1, EFNA5, SRP54, FAS, BRCA1, XBP1, …	Multiple	<0.05 in discovery/validation sets		Upregulation (panel)	28	28	Antibody microarray	Plasma	50–79	TNBC vs no breast cancer	>0.7 y POLR2L, DUSP9 y ANO1: 0.69, 0.63 y 0.69	18-68%	0.98
10.1007/s13277-014-2221-5	Liu A	China	2014	Unreported	Protein	Protein	Transthyretin (TTR), Alpha-1-antitrypsin (SERPINA1), Haptoglobin (HP)	TTR; SERPINA1; HP	p<0.05		TTR↓; A1AT↑; HP variable in TNBC	30	30	2D-DIGE; MALDI-TOF-MS	Serum	35–68 (mean 52)	TNBC vs non-TNBC	NR	NR	NR
10.1016/j.biochi.2020.12.026	Sharma U	India	2021	Unreported	RNA	lncRNA	ZFAS1	ZFAS1	fold-change> -3.04, p<1e-4		Downregulated	40	40	RT2 lncRNA PCR Array; qRT-PCR	Peripheral blood	NR	TNBC vs healthy	NR	NR	NR
10.1016/j.currproblcancer.2022.100843	Lee S	Korea	2022	Unreported	DNA	Mutation	PIK3CA hotspot mutations	PIK3CA	NR (no mutations detected in plasma)	Yes	No plasma mutations	10	22	RT-PCR (therascreen PIK3CA)	Plasma	TNBC median 50 (38–67)	TNBC vs HR+/HER2−
10.1016/j.jprot.2016.07.033	Suman S	India	2016	Unreported	Protein	Protein	FN1; A2M; C4BPA	FN1; A2M; C4BPA	A2M / C4BPA p<0.0001, FN1 p<0.018		Overexpression	8	20	iTRAQ; WB; ELISA	Plasma	TNBC ~41–46	TNBC vs other subtypes vs healthy	FN1 0.633, A2M 0.853, C4BPA 0.835	A2M / C4BPA 80%, FN1 70%	0.75
10.1016/j.jprot.2017.05.007	Gajbhiye A	India	2017	Cross-sectional	Protein	Protein	Multiple up/down (↑ CPN2; CO2; MYL6; HV101; APOA4; PI16 / ↓ CXCL7; VTDB, IGJ; KNG1)	Multiple	p<0.05; FC ≥1.5 o ≤ 0,67		Panel changes	19	20	2D-DIGE/MALDI; iTRAQ-LC-MS/MS; SWATH; WB; SRM	Serum	Controls 46.1±10.4; TNBC 43.7±7.8	TNBC vs controls and other BC	NR	NR	NR
10.1016/j.jprot.2019.103581	Chantada-Vázquez M	Spain	2020	Experimental	Protein	Protein_corona	APOL1, CFH, VTNC, C3, C4A, C9, LGALS3BP, FCN3, RBP4, FN1, APOA4, ORM1, ZPI (↑); TTR, APOC1, APOC3, IGHM, IG chains (↓)	Multiple	FC≥1.5; p<0.05		Panel changes	8	8	NP exposure; SDS-PAGE; LC–MS/MS; SWATH/SRM	Serum	NR	TNBC vs healthy	NR	NR	NR
10.1016/j.talanta.2018.08.022	Fang J	China	2018	Observational/experimental	Protein	Glycoproteomics/glycosylation	mMR (mannose receptor) glycosylation pattern	MRC1	p<0.01 Validation set 96% correct class (n=30 TNBC)		Glycosylation pattern change	35	20 HC / 90 Non-TNBC	IP; SDS-PAGE; HILIC; MALDI-TOF MS	Serum	Groups 26–72 approx	TNBC vs other subtypes vs normal	NR	0.96	NR
10.1017/S146039691200057X	Chanana P	India	2012	Prospective pilot	Protein	Protein	VEGF	VEGFA	VEGF size/stage correlations p=0.01/0.003		Serum concentration ↑ in TNBC	30	35	ELISA	Serum	≤40 vs >40 groups	TNBC vs non-TNBC	NR	NR	NR
10.1038/bjc.2015.143	Shin V	China	2015	Case-control (discovery/validation)	RNA	miRNA	miR-199a-5p; miR-16; miR-21	MIR199A1; MIR16-1; MIR21	p<0.0001		Down regulated: miR-199a-5p, miR-16 y miR-21	5 + 67	5 non-TNBC + 5 HC/ 30 BC + 30 HC / 95 non-TNBC + 90 HC	miRNA arrays; RT-qPCR	Plasma; tumor tissue	~55	TNBC vs non-TNBC vs healthy	miR-16 = 0.7983, miR-21 = 0.8740, miR-199a-5p = 0.8838	NR	NR
10.1038/s41598-018-29917-2	Mustafa K	Germany	2018	Case-control (with treatment monitoring)	RNA	miRNA	miR-126-5p	Multiple	miR-126-5p p=1.4e-5		Concentration change	21	21	Microarray; RT-qPCR	Plasma	~58	TNBC vs healthy; pre/post-therapy (note)	0.814	0.838	0.742
10.1038/s41598-018-29917-2	Manoochehri M	UK	2020	Nested case-control	DNA	Methylation	LINC00299 cg06588802	LINC00299	p=0.001 (tercile 1)		Hypermethylation (leukocyte DNA)	154	159	ddPCR	Buffy coat (leukocyte DNA)	~52	Age-terciles	NR	NR	NR
10.1038/s41598-023-48896-7	Kumar V	India	2023	Case-control	RNA	miRNA	miR-21; miR-155; miR-205	MIR21; MIR155; MIR205	all <1e-4		miR-21/155 up; miR-205 down	139	51	RT-qPCR	Serum	39–60	TNBC vs healthy; stage-stratified	0.961	0.9	0.81
10.1080/07853890.2023.2177722	Cui R	China	2023	Case-control + cohort	Protein	Protein	RAI14	RAI14	p<1e-4		Serum concentration ↑	46	30 BD, 30 HC	ELISA	Serum	TNBC mean 50.5	TNBC vs benign vs healthy	0.934	0.867	0.9
10.1080/15384047.2016.1156262	Song D	China	2016	Case-control	Protein	Protein	ApoC-I	APOC1	p<1e-4		Serum concentration ↑	90 Mining set / 75 Testing set	Mining set: 60 Non-TNBC + 25 BD + 35 HC / Testing set: 45 Non-TNBC + 37 BD + 13 HC	SELDI-TOF-MS; qRT-PCR; ELISA; WB	Serum	≤35 vs >35 distributions	TNBC vs non-TNBC vs controls	0.908	Mining set / Blind set = 77.8% / 73.3%	Mining set / Blind set 75,0 / 77,8
10.1096/fba.2023-00070	Vikramdeo K	USA	2023	Case-control	DNA	DNA	mtDNA variants (ND1, ND4, ND5, CO2, RNR2, ATP6/8)	MT-ND1; MT-ND4; MT-ND5; MT-CO2; RNR2; MT-ATP6; MT-ATP8	NR	Not value	Tumor-specific/shared EV mutations	9	9	NGS (Illumina NovaSeq PE150)	Serum EVs	Mean 55.4 (38–84)	TNBC vs healthy	NR	NR	NR
10.1097/MD.0000000000006222	Liu M	China	2017	Pilot	RNA	lncRNA	NRIL; HIF1A-AS2; UCA1	NRIL; HIF1A-AS2; UCA1	selection p<0.01		Overexpressed in TNBC	25	35 Non-TNBC, 40 HC	Microarray; RT-qPCR	Serum	Median 53.4 (37–76)	TNBC vs non-TNBC vs healthy	0.934	0.76	0.971
10.1111/cas.15227	Luo R	China	2021	Multi-phase (discovery/verification/validation)	Protein	Autoantibody	KJ901215, FAM49B, HYI, GARS, CRLF3	Multiple	<0.05		Lower in TNBC vs non-TNBC (panel)	20+47+56	60 Non-TNBC, 20 BD, 19 HC / 202 Non-TNBC, 58 BD, 100HC / 189 Non-TNBC, 48 BD, 80 HC	Serology	Serum	~52 across phases	TNBC vs non-TNBC vs healthy	0.875	0.82	0.84
10.1155/2019/8393769	Souza K	Brazil	2019	Case-control	RNA	miRNA	miR-25-3p	MIR25	≤0.05		Upregulation	12	42 Non-TNBC, 27 HC	NanoString nCounter	Serum	Cases median 54.6; controls 54.3	TNBC vs healthy	0.74	NR	NR
10.1177/1010428320963811	Alaa I	Egypt	2020	Prospective cohort	RNA	miRNA	miR-21	MIR21	Cut-off ≥4.94, overexpressed in TNBC		Upregulation	4	26 Non-TNBC, 20 HC	qRT-PCR	Plasma (serial)	30–61	Breast cancer vs healthy (TNBC n very small)	NR	NR	NR
10.1186/s12885-017-3776-5	Qattan A	Saudi Arabia	2017	Case-control	RNA	miRNA	Panel inicial: miR-29c-3p, miR-195-5p, miR-210-3p, miR-19b-3p, miR-19a-3p, miR-22-3p, miR-7-5p, miR-15a-5p / Panel dg: miR-199a-3p, miR-15a-5p, let-7c-5p, miR-7-5p, miR-195-5p, miR-489-3p, let-7i-5p	Multiple	Panel inicial <0.05		Serum differential levels (mostly up); TNBC vs others	36	34 free disease + 57 Luminal BC	RT-qPCR	Plasma	29–79	TNBC vs disease-free vs luminal	Panel diagnóstico = 0.929	NR	NR
10.1186/s13058-020-1251-8	Chaudhary P	USA	2020	Cohort	Protein	Protein (exosomal/serum)	Annexin A2 (ANXA2)	ANXA2	p<1e-4		Higher in TNBC; perfect AUC in one set	58	111 Non-TNBC, 68 Non-BC	Western blot; ELISA	Serum	NR	TNBC vs non-cancer	1	NR	NR
10.1371/journal.pone.0142911	Schummer M	USA	2015	Case-control	Protein and RNA	Protein+miRNA panel	GDF15; PKM; PARC; CA125; WFDC2; ...; miR-135b; anti-TP53; HOXA5; SFRP1	Multiple	NS	Not sig results	Minimal diagnostic performance	28	87 HC	ELISA; RT-qPCR	Blood	37–86	Hormone-negative (TNBC+HER2+) vs healthy; TNBC subset	anti-TP53 = 0.63	TP53 = 35,7% (28,6%)	TP53 = 90% (95%)
10.17582/journal.pjz/2019.51.3.1113.1121	Shaaheen J	Pakistan	2019	Case-control	RNA	miRNA	miR-376c; miR-155; miR-17a; miR-10b	Multiple	<0.0001		Upregulation	37	34	RT-qPCR	Blood	25–75	TNBC vs non-TNBC	miR-376c = 0.866, miR-155 = 0.847, miR-17a = 0.657, miR-10b = 0.773 / Combinado 0.785	miR-376c = 91.83%, miR-155 = 100%, miR-17a = 94.59%, miR-10b = 81.08%	miR-376c = 73.53%, miR-155 = 73.53%, miR-17a = 50%, miR-10b = 73.53%
10.3390/cells13161327	Santana M	Brazil	2024	Case-control	Protein	Protein	ApoA1/2/C2/A4 (↓); C3, CFB, IGLC2/3, GC, PLG, SERPINA3, IGHC1, C9, LRG1, C4B (↑)	APOA1; APOA2; APOC2; APOA4; C3; CFB; IGLC2; IGLC3; GC; PLG; SERPINA3; IGHC1; C9; LRG1; C4B	p < 0,05 (individual values ​​for each protein)		Panel changes	20	101 Non-TNBC, 103 HC	Ultracentrifugation; LC-MS/MS	Serum/Evs	TNBC 41–61	TNBC vs healthy; TNBC vs other subtypes	≈0,70 (individual values ​​for each protein)	NR	NR
10.3390/ijms21030903	Mendaza SS	Spain	2020	Case-control	DNA	Methylation	ADAM12 promoter methylation	ADAM12	NR	Not value	Hypomethylation	6	13	Illumina 450K; Pyrosequencing	Plasma; tissue	Median 58.8 (31–89)	TNBC vs healthy	NR	NR	NR
10.3892/ol.2015.3094	Bilir C	Turkey	2015	Case-control	Protein	Protein	TRAF6	TRAF6	p = <0,001 - 0,033		Serum concentration ↑ (TWEAK)	13	35 Non-TNBC, 26 Controls	ELISA	Serum	35–78 (median 52.5)	TNBC vs other BC vs healthy	NR	NR	NR
10.4048/jbc.2018.21.1.87	Chung JM	Korea	2018	Case-control	Protein	Autoantibody	anti-TXNL2	TXNL2	NR	Not value	Higher anti-TXNL2 in TNBC	10	10	HuProt microarray	Serum	NR	TNBC vs healthy	NR	NR	NR
WOS:000443533700067	Du Q	China	2018	Case-control (discovery/validation)	RNA	lncRNA	ANRIL; SOX2OT; ANRASSF1	CDKN2B-AS1 (ANRIL); SOX2OT; ANRASSF1	ANRIL p<0.01; others p<0.05		Overexpressed in TNBC plasma	20 / 100	20 HC / 100 Non-TNBC + 100 HC	qRT-PCR	Plasma	TNBC ~41	TNBC vs non-TNBC vs healthy	Panel = 0,959	Panel = 92,8%	Panel = 90,5%		*The screening phase was di- vided into training set and vali- dation set.
10.3892/ijo.2019.4920	Ritter A et al.	Germany	2019	In vivo pilot study	RNA	miRNA	Serum: let-7a; let-7e; miR-21; miR-15a; miR-17; miR-18a; miR-19b; miR-30b; GlyCCC2 / Urine: miR-18a; miR-19b; miR-30b; miR-222; miR-320; GlyCCC2		p < 0.05		Serum and urine concentration	16	20	RT-qPCR	Serum; urine	TNBC 40-70; Control 23-70	TNBC vs healthy	NR	NR	NR
